# Supplementary material for: Meta‐analysis of caries microbiome studies can improve upon disease prediction outcomes
Source: APMIS. 2022 Sep 20;130(12):763–77. doi: 10.1111/apm.13272 (PMC9825849; doi:10.1111/apm.13272)
Supplement: Supplementary file 4 — Table S1 Table displaying results from ADONIS testing for the entire dataset [file APM-130-763-s003.xlsx]

## Sheet: Sheet1
Publication	Location	Study Design	Controls	N_Controls	Cases	N _Cases	Extraction Method	Forward Primer	Reverse Primer	Sequencer	Data accession	Region	Reference
Jiang, 2019	Chongqing, China	Cross-Sectional	Caries Free	22	Active Caries	24	EZNA Soil Kit	338F (5'-ACTCCTACGGGAGGCAGCAG-3')	806R (5'-GGACTACHVGGGTWTCTAAT-3')	MiSeq	PRJNA495719	16S V3-V4	https://doi.org/10.3389/fcimb.2018.00442
Zhu, 2018	Beijing, China	Cross-Sectional	Early Childhood Caries Free	15	Early Childhood Caries Recurrence	13	QIAamp DNA Mini Kit	336F (5'-GTACTCCTACGGGAGGCAGCA-3')	806R (5'-GTGGACTACHVGGGTWTCTAAT-3')	MiSeq	PRJNA493618	16S V3-V4	https://doi.org/10.3389/fcimb.2018.00423
Kashimoglu, 2020	Istanbul, Turkey	Cross-Sectional	Monozygotic twins	49	Dizygotic twins	50	Saliva DNA Isolation Kit	Bakt_341F (5'-CCTACGGGNGGCWGCAG-3')	Bakt_805R (5'-GACTACHVGGGTATCTAATCC-3')	MiSeq	PRJNA613586	16S V3-V4	https://doi.org/10.1038/s41597-020-00691-z
Xiao, 2016	Shanghai, China	Cross-Sectional	Caries Free	29	Low-High Caries	131	TIANamp Bacteria DNA Kit	8F (5'-AGAGTTTGATCCTGGCTCAG-3')	533R (5'-TTACCGCGGCTGCTGGCAC-3')	454	PRJNA325084	16S V1-V3	10.3389/fmicb.2016.01145
Havsed, 2021	Jönköping, Sweden	Cross-Sectional	Caries Free	20	Caries	20	MagNa Pure LC DNA Isolation kit II	341F (5'-CCTACGGGNGGCWGCAG-3')	805R (5'-GACTACHVGGGTATCTAATCC-3')	MiSeq	PRJNA681486	16S V3-V4	https://doi.org/10.3389/fcimb.2021.716493
Cherkasov, 2018	Orenburg, Russia	Cross-Sectional	Caries Free (Asthma)	8	Asthma with Caries	10	Tissue Lyser LT	S‐D‐Bact‐0341‐b‐S‐17	S‐D‐Bact‐0785‐a‐A‐2	MiSeq	PRJNA495738	16S V3-V4	https://doi.org/10.1111/odi.13020
Bong-Soo, 2017	Chuncheon, South Korea	Longitudinal	Caries Free	27	Dental Caries (4 years)	12	Fast DNA SPIN extraction kit	ND	ND	454	PRJEB19674	16S V1-V3	https://doi.org/10.4014/jmb.1710.10028
Gomez, 2017	California, USA	Cross-Sectional	Caries Free	382	Dental Caries	247	Qiagen PCR purification kit	515F (5'-GTGCCAGCMGCCGCGGTAA-3')	806R (5'-GGACTACHVGGGTWTCTAAT-3')	MiSeq	PRJNA383868	16S V4	https://dx.doi.org/10.1128%2FmBio.01631-18
De Jesus, 2020	Manitoba, Canada	Cross-Sectional	Caries Free	40	Severe early chilhood caries (SECC)	50	ND	ND	ND	MiSeq	PRJNA555320	16S V4/ ITS1	https://doi.org/10.1177%2F0022034520908595
Kalpana, 2020	Tamil Nadu, India	Cross-Sectional	Caries Free	15	Severe/Early childhood caries	40	QIAamp DNA microbiome Kit	341F (5'-CCTACGGGNBGCASCAG-3')	805R (5'-GACTACNVGGGTATCTAATCC-3')	MiSeq	PRJNA454811	16S V3-V4	https://doi.org/10.1038/s41598-020-78057-z
deJesus, 2021	Manitoba, Canada	Cross-Sectional	Caries Free	40	S-ECC	40	QIAamp DNA mini kit	515F (5'-GTGCCAGCMGCCGCGGTAA-3')	806R (5'-GGACTACHVGGGTWTCTAAT-3')	MiSeq	PRJNA555320, PRJNA714139	16S V4	https://doi.org/10.3389/fmicb.2021.683685
Simon-Soro, 2018	Glasgow, Scotland	Longitudinal	Caries Free (Baseline-Follow Up)	14	Caries/Developed Caries (Baseline-Follow Up)	19	MasterPure DNA isolation kit	8 F (5'-AGAGTTTGATCMTGGCTCAG-3')	533 R (5'-GCCTTGCCAGCCCGCTCAGGC-3')	454	PRJNA421952	16S V1-V3	https://dx.doi.org/10.1038%2Fs41598-018-20085-x
Xu, 2018	Beijing, China	Longitudinal	Caries Free	19	Active Caries	10	Wizard Genomic DNA Purification Kit	ND	ND	MiSeq	PRJNA480252	16S V3-V4	https://doi.org/10.3389/fmicb.2018.02009
Zheng, 2017	Chengdu, China	Longitudinal	Caries Free pre/post arginine	42	Caries pre/post arginine	42	TIANamp Bacteria DNA Kit	27F (5'-AGAGTTTGATCCTGGCTCAG-3')	338R (5'-TGCTGCCTCCCGTAGGAGT-3')	MiSeq	PRJNA339212	16S V1-V2	https://dx.doi.org/10.1038%2Fs41598-017-07042-w
He, 2017	Sichuan, China	Cross-Sectional	Caries Free	12	Caries	25	QIAamp DNA Mini Kit	F515 (5'-GTGCCAGCMGCCGCGG-3')	806R (5'-GGACTACHVGGGTWTCTAAT-3')	MiSeq	PRJNA330533	16S V4	https://doi.org/10.1007/s00248-017-1056-1
Onyango, 2020	Ghent, Belgium	Interventional	Healthy	11	Post-treatment	11	ND	341F (5'-CCTACGGGNBGCASCAG-3')	785R (5'-GACTACHVGGGTATCTAATCC-3')	MiSeq	PRJNA601417	16S V3-V4	https://doi.org/10.1128/AEM.01170-20
Premaraj, 2020	Nebraska, USA	Cross-Sectional	NA	0	Caries (between Ethnic groups)	96	QIAamp DNA mini kit	341F (5'-CCTACGGGNBGCASCAG-3')	785R (5'-GACTACHVGGGTATCTAATCC-3')	MiSeq	PRJNA555622	16S V3-V4	https://doi.org/10.1038/s41598-020-71422-y
Ferrer, 2020	Valencia, Spain	RCT	Placebo group	29	Probiotic group	30	MagnaPure LC DNA Isolation Kit	ND	ND	MiSeq	PRJNA629283	16S V3-V4	https://doi.org/10.3389/fcimb.2020.00465
Schulz-Weidner, 2021	Giessen, Germany	Cross-Sectional	ECC	20	ECC	20	DNeasy PowerSoil Pro Kit protocol	F515 (5'-GTGCCAGCMGCCGCGG-3')	R806 (3′-TAATCTWTGGGVHCATCAG-5′)	MiSeq	PRJNA731066	16S V4	https://doi.org/10.3390/microorganisms9091904
