# Supplementary material for: Meta‐analysis of caries microbiome studies can improve upon disease prediction outcomes
Source: APMIS. 2022 Sep 20;130(12):763–77. doi: 10.1111/apm.13272 (PMC9825849; doi:10.1111/apm.13272)
Supplement: Supplementary file 5 — Table S2 [file APM-130-763-s002.xlsx]

## Sheet: Sheet1
	Metric
	PhiLR Euclidean		Unifrac		Weighted Unifrac		Euclidean-CLR		Bray-Curtis
term	R2	p.value	R2	p.value	R2	p.value	R2	p.value	R2	p.value
Study_age	0.101938	0.001	0.0747715	0.001	0.0634472	0.001	0.0510722	0.001	0.0613646	0.001
Disease	0.0174901	0.001	0.00877413	0.001	0.0149068	0.001	0.00792742	0.001	0.00939896	0.001
Sample_type	0.19312	0.001	0.222603	0.001	0.215636	0.001	0.246766	0.001	0.206707	0.001
Region	0.0644542	0.001	0.0684193	0.001	0.0817602	0.001	0.0840764	0.001	0.0653163	0.001
Study_ID	0.0863678	0.001	0.0415234	0.001	0.0690061	0.001	0.0720472	0.001	0.0638419	0.001
Residual	0.536629		0.583909		0.555244		0.538111		0.593372
